# Supplementary material for: New additions to Omphalotaceae (Agaricales, Basidiomycota): two new rhizomorph-forming species from China
Source: MycoKeys. 2026 Apr 9;131:41–59. doi: 10.3897/mycokeys.131.184214 (PMC13087667; doi:10.3897/mycokeys.131.184214)
Supplement: XML Treatment for Gymnopus fuscostipes [file mycokeys.131.184214-treatment1.xml]

<!DOCTYPE tp:taxon-treatment
  PUBLIC "-//TaxonX//DTD Taxonomic Treatment Publishing DTD v0 20100105//EN" "tax-treatment-NSO.dtd">
<tp:taxon-treatment xmlns:tp="http://www.plazi.org/taxpub"><tp:treatment-meta><kwd-group><label>Taxon classification</label><kwd>
                <named-content content-type="kingdom">Fungi</named-content>
              </kwd><kwd>
                <named-content content-type="order">Agaricales</named-content>
              </kwd><kwd>
                <named-content content-type="family">Omphalotaceae</named-content>
              </kwd></kwd-group><mixed-citation publication-type="journal"><person-group><name><surname>Li</surname><given-names>Ji Peng</given-names></name><name><surname>Gao</surname><given-names>Jun</given-names></name><name><surname>Li</surname><given-names>Yi</given-names></name><name><surname>Xie</surname><given-names>Meng Le</given-names></name><name><surname>Li</surname><given-names>Chang Tian</given-names></name></person-group><article-title>New additions to <italic><tp:taxon-name><tp:taxon-name-part taxon-name-part-type="family" reg="Omphalotaceae">Omphalotaceae</tp:taxon-name-part></tp:taxon-name></italic> (<italic><tp:taxon-name><tp:taxon-name-part taxon-name-part-type="order" reg="Agaricales">Agaricales</tp:taxon-name-part></tp:taxon-name></italic>, <italic><tp:taxon-name><tp:taxon-name-part taxon-name-part-type="phylum" reg="Basidiomycota">Basidiomycota</tp:taxon-name-part></tp:taxon-name></italic>): two new rhizomorph-forming species from China</article-title><source>MycoKeys</source><day>09</day><month>04</month><year>2026</year><volume>131</volume><fpage>41</fpage><lpage>59</lpage><pub-id pub-id-type="doi">10.3897/mycokeys.131.184214</pub-id></mixed-citation></tp:treatment-meta><tp:nomenclature><tp:taxon-name><object-id xmlns:xlink="http://www.w3.org/1999/xlink" content-type="arpha" xlink:type="simple">CB3EDAE7-2FEF-52C6-BC72-E5DF110966B6</object-id>
                    		<tp:taxon-name-part taxon-name-part-type="genus" reg="Gymnopus">Gymnopus</tp:taxon-name-part> <tp:taxon-name-part taxon-name-part-type="species" reg="fuscostipes">fuscostipes</tp:taxon-name-part>
                    	
                    		<object-id xmlns:xlink="http://www.w3.org/1999/xlink" xlink:type="simple">Fungal Names: FN 571628</object-id>
                    	</tp:taxon-name><tp:taxon-authority>J.P. Li &amp; Chang-Tian Li</tp:taxon-authority><tp:taxon-status xmlns:xlink="http://www.w3.org/1999/xlink" xlink:type="simple">sp. nov.</tp:taxon-status><xref ref-type="fig" rid="F3">Figs 3</xref><xref ref-type="fig" rid="F4">, 4</xref></tp:nomenclature><tp:treatment-sec sec-type="Holotype"><title>Holotype.</title><p>China • Yunnan Province, Diqing Tibetan Autonomous Prefecture, Shangri-La City; <named-content xmlns:xlink="http://www.w3.org/1999/xlink" content-type="dwc:verbatimCoordinates" xlink:type="simple">28°14'51"N, 99°58'28"E</named-content>; elev., 3917 m; 01 August 2022; M.C. Pan; <ext-link xmlns:xlink="http://www.w3.org/1999/xlink" ext-link-type="pmcid" xlink:href="PMC441" xlink:type="simple">PMC441</ext-link> (HMJAU 60451).</p><fig id="F3" position="float" orientation="portrait"><object-id xmlns:xlink="http://www.w3.org/1999/xlink" content-type="doi" xlink:type="simple">10.3897/mycokeys.131.184214.figure3</object-id><object-id xmlns:xlink="http://www.w3.org/1999/xlink" content-type="arpha" xlink:type="simple">1F7D14CC-B5BA-5534-8FA5-763E27A04426</object-id><label>Figure 3.</label><caption><p>Basidiomata of <italic><tp:taxon-name><tp:taxon-name-part taxon-name-part-type="genus" reg="Gymnopus">Gymnopus</tp:taxon-name-part> <tp:taxon-name-part taxon-name-part-type="species" reg="fuscostipes">fuscostipes</tp:taxon-name-part></tp:taxon-name></italic>. HMJAU 60451 (<ext-link xmlns:xlink="http://www.w3.org/1999/xlink" ext-link-type="pmcid" xlink:href="PMC441" xlink:type="simple">PMC441</ext-link>, holotype). Photos by: M.C. Pan.</p></caption><graphic xmlns:xlink="http://www.w3.org/1999/xlink" xlink:href="mycokeys-131-041-g003.jpg" id="oo_1589064.jpg" position="float" orientation="portrait" xlink:type="simple"><uri content-type="original_file" xlink:type="simple">https://binary.pensoft.net/fig/1589064</uri></graphic></fig><fig id="F4" position="float" orientation="portrait"><object-id xmlns:xlink="http://www.w3.org/1999/xlink" content-type="doi" xlink:type="simple">10.3897/mycokeys.131.184214.figure4</object-id><object-id xmlns:xlink="http://www.w3.org/1999/xlink" content-type="arpha" xlink:type="simple">E679F4FF-5443-5C99-AE81-E5F60AA6F7E0</object-id><label>Figure 4.</label><caption><p>Microscopic features of <italic><tp:taxon-name><tp:taxon-name-part taxon-name-part-type="genus" reg="Gymnopus">Gymnopus</tp:taxon-name-part> <tp:taxon-name-part taxon-name-part-type="species" reg="fuscostipes">fuscostipes</tp:taxon-name-part></tp:taxon-name></italic>. HMJAU 60451 (<ext-link xmlns:xlink="http://www.w3.org/1999/xlink" ext-link-type="pmcid" xlink:href="PMC441" xlink:type="simple">PMC441</ext-link>, holotype). <bold>A</bold>. Basidiospores; <bold>B</bold>. Cheilocystidia; <bold>C</bold>. Pleurocystidia; <bold>D</bold>. Pileipellis terminal cells. Scale bars: 10 μm. Drawings by: J.P. Li.</p></caption><graphic xmlns:xlink="http://www.w3.org/1999/xlink" xlink:href="mycokeys-131-041-g004.jpg" id="oo_1589065.jpg" position="float" orientation="portrait" xlink:type="simple"><uri content-type="original_file" xlink:type="simple">https://binary.pensoft.net/fig/1589065</uri></graphic></fig></tp:treatment-sec><tp:treatment-sec sec-type="Etymology"><title>Etymology.</title><p>Derived from Latin, ‘<italic>fuscostipes</italic>’ merges ‘<italic>fuscus</italic>’ (dark brown to nearly black) with ‘<italic>stipes</italic>’ (stipe), denoting the dark brown to nearly black stipe.</p></tp:treatment-sec><tp:treatment-sec sec-type="Diagnosis"><title>Diagnosis.</title><p>Similar to <italic><tp:taxon-name><tp:taxon-name-part taxon-name-part-type="genus" reg="Gymnopus">G.</tp:taxon-name-part> <tp:taxon-name-part taxon-name-part-type="species" reg="androsaceus">androsaceus</tp:taxon-name-part></tp:taxon-name></italic>, but differs by its relatively large basidiospores (8.5–9.8 × 4.6–5.4 μm) and the absence of typical broom cells in the pileipellis.</p></tp:treatment-sec><tp:treatment-sec sec-type="Description"><title>Description.</title><p><bold><italic>Basidiomata</italic></bold> marasmioid. <bold><italic>Pileus</italic></bold> 5–12 mm diam, membranous, hemispherical to convex when young, becoming plano-convex to applanate with age, often depressed at the disc, radially sulcate towards margin, often rugose somewhere, dry, dark brown (9F9) overall when young, then reddish brown to dark brown (8D8–8F8) at disc, gradually fading to reddish white (7A2) towards margin zone, nearly white at margin, mostly orange grey (6B2) overall when mature. <bold><italic>Lamellae</italic></bold> subdistant, L = 10–17, l = 2–4, up to 1.5 mm broad, adnate, often ventricose, sometimes attached to a pseudocollarium, pinkish (7A2), reddish grey (7B2). <bold><italic>Stipe</italic></bold> 17–40 mm long, up to 1 mm thick at middle, centrally attached and insititious, broadened at apex or base, often cylindrical, sometimes compressed towards base, chitinous, dry, glabrous, hollow, almost dark brown (8F8 to 9F8) overall, fading to reddish white (7A2) at apical zone, black overall when mature. <bold><italic>Rhizomorphs</italic></bold> present, concolorous with stipe, shiny, wiry, simple, repent. <bold><italic>Odor</italic></bold> negligible.</p><p><bold><italic>Basidiospores</italic></bold> [<italic>n</italic> = 20, <italic>m</italic> = 2] 8.5–9.8(–9.9) × 4.6–5.4(–5.6) μm (average = 9.13 ± 0.41 × 4.93 ± 0.30 μm, Q = (1.68–)1.71–1.97(–2.00), Qm = 1.86 ± 0.09), oblong. <bold><italic>Basidia</italic></bold> [<italic>n</italic> = 10] 25.1–38.2 × 7.1–9.2 μm, 4-spored, clavate, cylindrical. <bold><italic>Basidioles</italic></bold> [<italic>n</italic> = 10, <italic>m</italic> = 2] 22.7–38.4 × 6.5–8.7 μm, clavate, cylindrical. <bold><italic>Cheilocystidia</italic></bold> [<italic>n</italic> = 10, <italic>m</italic> = 2] 13.3–28.2 × 4.3–7.9 μm, fusiform to clavate or irregularly, with fine apical branches or not, often mostly as <bold><italic>Siccus</italic></bold>-type broom cells, sometimes only with less finger-like apical projections. <bold><italic>Pleurocystidia</italic></bold> [<italic>n</italic> = 10, <italic>m</italic> = 2] 27.9–42.3 × 5.8–6.8 μm, fusiform. <bold><italic>Pileipellis</italic></bold> a cutis composed of cylindrical hyphae, thin-walled to slightly thick-walled, incrusted, hyaline; terminal cells often more or less diverticulate, lobed to irregularly branched, sometimes cylindrical, mixed with some having coralloid structure, broom cells not found. <bold><italic>Stipitipellis</italic></bold> a cutis composed of cylindrical, thin-walled, hyaline, parallel-arranged hyphae, dextrinoid, smooth. <bold><italic>Caulocystidia</italic></bold> absent. <bold><italic>Clamp connections</italic></bold> present in all tissues.</p></tp:treatment-sec><tp:treatment-sec sec-type="Ecology"><title>Ecology.</title><p>Saprotrophic, solitary to scattered, usually arising on fallen broad leaves in mixed broadleaf and coniferous forests.</p></tp:treatment-sec><tp:treatment-sec sec-type="Additional specimens examined"><title>Additional specimens examined.</title><p>China • Yunnan Province, Diqing Tibetan Autonomous Prefecture, Shangri-La City; <named-content xmlns:xlink="http://www.w3.org/1999/xlink" content-type="dwc:verbatimCoordinates" xlink:type="simple">28°14'39"N, 99°58'26"E</named-content>; elev., 3873 m; 01 August 2022; J.P. Li; LJP1474 (HMJAU 60452). • Yunnan Province, Diqing Tibetan Autonomous Prefecture, Shangri-La City; <named-content xmlns:xlink="http://www.w3.org/1999/xlink" content-type="dwc:verbatimCoordinates" xlink:type="simple">28°19'53"N, 99°07'19"E</named-content>; elev., 4164 m; 03 August 2022; J.P. Li; LJP1515 (HMJAU 60453).</p></tp:treatment-sec></tp:taxon-treatment>
