# Supplementary material for: New additions to Omphalotaceae (Agaricales, Basidiomycota): two new rhizomorph-forming species from China
Source: MycoKeys. 2026 Apr 9;131:41–59. doi: 10.3897/mycokeys.131.184214 (PMC13087667; doi:10.3897/mycokeys.131.184214)
Supplement: XML Treatment for Pseudomarasmius brunneodiscus [file mycokeys.131.184214-treatment2.xml]

<!DOCTYPE tp:taxon-treatment
  PUBLIC "-//TaxonX//DTD Taxonomic Treatment Publishing DTD v0 20100105//EN" "tax-treatment-NSO.dtd">
<tp:taxon-treatment xmlns:tp="http://www.plazi.org/taxpub"><tp:treatment-meta><kwd-group><label>Taxon classification</label><kwd>
                <named-content content-type="kingdom">Fungi</named-content>
              </kwd><kwd>
                <named-content content-type="order">Agaricales</named-content>
              </kwd><kwd>
                <named-content content-type="family">Omphalotaceae</named-content>
              </kwd></kwd-group><mixed-citation publication-type="journal"><person-group><name><surname>Li</surname><given-names>Ji Peng</given-names></name><name><surname>Gao</surname><given-names>Jun</given-names></name><name><surname>Li</surname><given-names>Yi</given-names></name><name><surname>Xie</surname><given-names>Meng Le</given-names></name><name><surname>Li</surname><given-names>Chang Tian</given-names></name></person-group><article-title>New additions to <italic><tp:taxon-name><tp:taxon-name-part taxon-name-part-type="family" reg="Omphalotaceae">Omphalotaceae</tp:taxon-name-part></tp:taxon-name></italic> (<italic><tp:taxon-name><tp:taxon-name-part taxon-name-part-type="order" reg="Agaricales">Agaricales</tp:taxon-name-part></tp:taxon-name></italic>, <italic><tp:taxon-name><tp:taxon-name-part taxon-name-part-type="phylum" reg="Basidiomycota">Basidiomycota</tp:taxon-name-part></tp:taxon-name></italic>): two new rhizomorph-forming species from China</article-title><source>MycoKeys</source><day>09</day><month>04</month><year>2026</year><volume>131</volume><fpage>41</fpage><lpage>59</lpage><pub-id pub-id-type="doi">10.3897/mycokeys.131.184214</pub-id></mixed-citation></tp:treatment-meta><tp:nomenclature><tp:taxon-name><object-id xmlns:xlink="http://www.w3.org/1999/xlink" content-type="arpha" xlink:type="simple">7C9CC42D-62AB-5090-96F0-38C28D304265</object-id>
                    		<tp:taxon-name-part taxon-name-part-type="genus" reg="Pseudomarasmius">Pseudomarasmius</tp:taxon-name-part> <tp:taxon-name-part taxon-name-part-type="species" reg="brunneodiscus">brunneodiscus</tp:taxon-name-part>
                    	
                    		<object-id xmlns:xlink="http://www.w3.org/1999/xlink" xlink:type="simple">Fungal Names: FN 571335</object-id>
                    	</tp:taxon-name><tp:taxon-authority>J.P. Li, Chang-Tian Li &amp; Yi Li</tp:taxon-authority><tp:taxon-status xmlns:xlink="http://www.w3.org/1999/xlink" xlink:type="simple">sp. nov.</tp:taxon-status><xref ref-type="fig" rid="F5">Figs 5</xref><xref ref-type="fig" rid="F6">, 6</xref></tp:nomenclature><tp:treatment-sec sec-type="Holotype"><title>Holotype.</title><p>China • Zhejiang Province, Zhuji City, Chenzhai Town, Wu’er Village; <named-content xmlns:xlink="http://www.w3.org/1999/xlink" content-type="dwc:verbatimCoordinates" xlink:type="simple">29°27'33"N, 120°21'13"E</named-content>; elev. 198 m; 14 September 2022; Yi Li &amp; M.L. Xie; Liyi4992 (HMJAU 60404).</p><fig id="F5" position="float" orientation="portrait"><object-id xmlns:xlink="http://www.w3.org/1999/xlink" content-type="doi" xlink:type="simple">10.3897/mycokeys.131.184214.figure5</object-id><object-id xmlns:xlink="http://www.w3.org/1999/xlink" content-type="arpha" xlink:type="simple">5873087C-3AA3-515D-9520-355FC7F020B3</object-id><label>Figure 5.</label><caption><p>Basidiomata of <italic><tp:taxon-name><tp:taxon-name-part taxon-name-part-type="genus" reg="Pseudomarasmius">Pseudomarasmius</tp:taxon-name-part> <tp:taxon-name-part taxon-name-part-type="species" reg="brunneodiscus">brunneodiscus</tp:taxon-name-part></tp:taxon-name></italic>. HMJAU 60404 (holotype). Photo by: M.L. Xie.</p></caption><graphic xmlns:xlink="http://www.w3.org/1999/xlink" xlink:href="mycokeys-131-041-g005.jpg" id="oo_1589066.jpg" position="float" orientation="portrait" xlink:type="simple"><uri content-type="original_file" xlink:type="simple">https://binary.pensoft.net/fig/1589066</uri></graphic></fig><fig id="F6" position="float" orientation="portrait"><object-id xmlns:xlink="http://www.w3.org/1999/xlink" content-type="doi" xlink:type="simple">10.3897/mycokeys.131.184214.figure6</object-id><object-id xmlns:xlink="http://www.w3.org/1999/xlink" content-type="arpha" xlink:type="simple">B0DBBDEC-64F2-57ED-8AD4-2F55B20C6CA3</object-id><label>Figure 6.</label><caption><p>Microscopic features of <italic><tp:taxon-name><tp:taxon-name-part taxon-name-part-type="genus" reg="Pseudomarasmius">Pseudomarasmius</tp:taxon-name-part> <tp:taxon-name-part taxon-name-part-type="species" reg="brunneodiscus">brunneodiscus</tp:taxon-name-part></tp:taxon-name></italic>. HMJAU 60404 (holotype). <bold>A</bold>. Basidiospores; <bold>B</bold>. Cheilocystidia; <bold>C</bold>. Pleurocystidia; <bold>D</bold>. Pileipellis cells. Scale bars: 10 μm. Drawings by: J.P. Li.</p></caption><graphic xmlns:xlink="http://www.w3.org/1999/xlink" xlink:href="mycokeys-131-041-g006.jpg" id="oo_1589067.jpg" position="float" orientation="portrait" xlink:type="simple"><uri content-type="original_file" xlink:type="simple">https://binary.pensoft.net/fig/1589067</uri></graphic></fig></tp:treatment-sec><tp:treatment-sec sec-type="Etymology"><title>Etymology.</title><p>The specific name “<italic>brunneodiscus</italic>” (Lat.) refers to the brown pileus disc of the new species.</p></tp:treatment-sec><tp:treatment-sec sec-type="Diagnosis"><title>Diagnosis.</title><p>Similar to <italic><tp:taxon-name><tp:taxon-name-part taxon-name-part-type="genus" reg="Pseudomarasmius">Ps.</tp:taxon-name-part> <tp:taxon-name-part taxon-name-part-type="species" reg="glabrocystidiatus">glabrocystidiatus</tp:taxon-name-part></tp:taxon-name></italic>, but different in its occurrence in broadleaf forests, smaller basidiospores (7.16 × 3.32 μm), and its distinct phylogenetic placement.</p></tp:treatment-sec><tp:treatment-sec sec-type="Description"><title>Description.</title><p><bold><italic>Basidiomata</italic></bold> marasmioid. arising from woody substrate or as side branches of rhizomorphs. <bold><italic>Pileus</italic></bold> 5–15 mm broad, membranous, plane-convex to applanate, depressed or umbonate at disc, sulcate towards margin, sometimes deflexed or reflexed from the sides of the margin towards the center, margin slightly crenate, dull red (8B3) to dark brown (8F8) at disc, more or less paler towards margin. <bold><italic>Lamellae</italic></bold> distant, L = 10–16, l = 1–2, adnate to subdecurrent, seceding to appear pseudocollariate, white or tincted with color of pileus. <bold><italic>Stipe</italic></bold>12–42 mm long, less than 1 mm wide, cylindrical, bristle-like, glabrous, insititious, central, black overall. <bold><italic>Rhizomorphs</italic></bold> present, (&gt; 400 × 0.03–0.46 mm), black, shiny, wiry, simple, arising from the substrate.</p><p><bold><italic>Basidiospores</italic></bold> [<italic>n</italic> = 40, <italic>m</italic> = 4] (6–)6.5–8 × 3–4 μm (average = 7.16 ± 0.49 × 3.32 ± 0.28 μm, Q = (1.81–)1.84–2.51(–2.65), Qm = 2.17 ± 0.21), oblong to cylindric. <bold><italic>Basidia</italic></bold> [<italic>n</italic> = 20] 19–34 × 5–7 μm, 4-spored, clavate, clamped but rare. <bold><italic>Basidioles</italic></bold> [<italic>n</italic> = 20, <italic>m</italic> = 2] 21–31 × 5–7 μm, clavate, clamped but rare. <bold><italic>Cheilocystidia</italic></bold> [<italic>n</italic> = 30, <italic>m</italic> = 3] 15.5–34.5 × 2.5–6 μm, more or less irregularly cylindrical to clavate, with irregular filiform apical projection, sometimes branched at upper part, clamp connections not observed. <bold><italic>Pleurocystidia</italic></bold> [<italic>n</italic> = 20, <italic>m</italic> = 2] 17–33 × 3.5–5.5 μm, obscure, fusiform, clamped but rare. <bold><italic>Pileipellis</italic></bold> a cutis, embedded in a thin slime matrix, composed of cylindrical hyphae, which are thin-walled, incrusted or not, knobbed, diverticulate to forming a demonstrable <bold><italic>ramealis</italic></bold>-structure, hyaline, clamp connections not observed. <bold><italic>Stipitipellis</italic></bold> a cutis composed of cylindrical, thick-walled, hyaline, parallel-arranged hyphae, smooth. <bold><italic>Caulocystidia</italic></bold> absent.</p></tp:treatment-sec><tp:treatment-sec sec-type="Ecology"><title>Ecology.</title><p>Saprotrophic, gregarious, arising on dead twigs, branches, or rhizomorphs in broadleaf forests.</p></tp:treatment-sec><tp:treatment-sec sec-type="Additional specimens examined"><title>Additional specimens examined.</title><p>China • Chongqing City, Banan District; <named-content xmlns:xlink="http://www.w3.org/1999/xlink" content-type="dwc:verbatimCoordinates" xlink:type="simple">29°42'25"N, 106°58'24"E</named-content>; latitude, longitude, and elevation not recorded; 25 September 2023; X. Li; LX20230925–004 (HMJAU 60409). • Zhejiang Province, Jinhua City, Wuyi County; latitude, longitude, and elevation not recorded; 06 October 2023; C.M. Chen; CCM001 (HMJAU 60454). • Fujian Province, Yongan City, Tianbaoyan National Nature Reserve; latitude and longitude not recorded; elev., 680 m; 01 August 2023; J.P. Liao &amp; H.X. Luo; TBY20230801–001 (HMJAU 60455). • Fujian Province, Yongan City, Tianbaoyan National Nature Reserve; latitude and longitude not recorded; elev., 680 m; 22 August 2023; J.P. Liao &amp; H.X. Luo; TBYLJP20230822–008 (HMJAU 60456).</p></tp:treatment-sec></tp:taxon-treatment>
